# Supplementary material for: The HCV-Dependent Inhibition of Nrf1/ARE-Mediated Gene Expression Favours Viral Morphogenesis
Source: Viruses. 2025 Jul 28;17(8):1052. doi: 10.3390/v17081052 (PMC12390641; doi:10.3390/v17081052)
Supplement: Supplementary file 1 [file viruses-17-01052-s001.zip]

Archive with 1 entries (1 files):
- viruses-3727021-supplementary.pdf
